# Supplementary material for: In Search for Low-Molecular-Weight Ligands of Human Serum Albumin That Affect Its Affinity for Monomeric Amyloid β Peptide
Source: Int J Mol Sci. 2024 May 2;25(9):4975. doi: 10.3390/ijms25094975 (PMC11084196; doi:10.3390/ijms25094975)
Supplement: Supplementary file 1 [file ijms-25-04975-s001.zip › Table S2.xlsx]

## Sheet: Лист1
	Drug ID	Drug name	ALB binding site	Rank
I cluster	DB01098	Rosuvastatin	['GLU_292', 'LYS_444', 'PRO_447', 'ASP_451', 'ARG_222', 'ASN_295', 'TYR_452', 'LYS_195', 'LYS_436', 'PRO_339']	4.75
	DB08860	Pitavastatin	['GLU_292', 'ASN_295', 'LYS_444', 'ASP_451', 'ARG_218', 'ARG_222', 'PRO_447', 'PRO_339']	4.25
	DB00412	Rosiglitazone	['GLU_292', 'LYS_444', 'PRO_447', 'ARG_218', 'ARG_222', 'GLU_294', 'ASN_295', 'ASP_451']	4.15625
	DB00678	Losartan	['LYS_444', 'PRO_447', 'ASP_451', 'TYR_452', 'ARG_218', 'ARG_222', 'ASN_295']	3.96875
	DB00997	Doxorubicin	['ASN_295', 'PRO_447', 'ASP_451', 'TYR_452', 'VAL_455', 'ARG_218', 'ARG_222', 'LYS_436']	3.78125
	DB00554	Piroxicam	['PRO_447', 'ASP_451', 'TYR_452', 'VAL_455', 'LYS_195', 'ARG_222', 'GLU_292', 'LYS_436']	3.78125
	DB00635	Prednisone	['LYS_444', 'PRO_447', 'TYR_452', 'ARG_218', 'ARG_222', 'ASP_451']	3.6875
	DB01234	Dexamethasone	['LYS_444', 'PRO_447', 'TYR_452', 'ARG_218', 'ARG_222', 'GLU_292', 'CYS_448']	3.625
	DB00608	Chloroquine	['GLN_221', 'LYS_444', 'PRO_447', 'ASP_451', 'TYR_452', 'ARG_222', 'ASP_296']	3.59375
	DB00999	Hydrochlorothiazide	['PRO_447', 'ARG_218', 'ARG_222', 'GLU_292', 'GLU_294', 'LYS_436', 'CYS_448', 'ASP_451']	3.5625
	DB00959	Methylprednisolone	['LYS_444', 'PRO_447', 'TYR_452', 'ARG_218', 'ARG_222', 'GLU_292']	3.5625
	DB00776	Oxcarbazepine	['GLU_292', 'LYS_444', 'PRO_447', 'ARG_222', 'ASP_451']	3.3125
	DB00273	Topiramate	['LYS_444', 'PRO_447', 'ARG_222', 'GLU_292', 'GLU_294', 'ASP_296', 'LYS_436']	3.3125
	DB00415	Ampicillin	['GLN_221', 'PRO_339', 'LYS_444', 'PRO_447', 'TYR_452', 'ARG_222', 'LYS_195']	3.28125
	DB00540	Nortriptyline	['LYS_444', 'PRO_447', 'ARG_218', 'ARG_222', 'ASP_451']	3.25
	DB01110	Miconazole	['LYS_444', 'PRO_447', 'TYR_452', 'ARG_222', 'GLU_294', 'LYS_195']	3.0625
	DB01222	Budesonide	['GLN_221', 'VAL_293', 'ASN_295', 'PRO_447', 'ARG_218', 'ARG_222', 'GLU_292']	2.96875
	DB01032	Probenecid	['GLU_292', 'LYS_444', 'PRO_447', 'ARG_222', 'PRO_339']	2.96875
	DB00625	Efavirenz	['LYS_444', 'PRO_447', 'ASP_451', 'LYS_436', 'HIS_440', 'GLU_292']	2.84375
	DB00264	Metoprolol	['PRO_339', 'PRO_447', 'ASP_451', 'ARG_222', 'ASP_296']	2.65625
	DB04216	Quercetin	['LYS_444', 'PRO_447', 'ASP_451', 'LYS_195', 'LYS_436']	2.53125
	DB00328	Indomethacin	['PRO_447', 'ARG_222', 'GLU_294', 'ASN_295', 'ASP_296', 'LYS_436']	2.5
	DB00814	Meloxicam	['LYS_195', 'TYR_452', 'VAL_455', 'ARG_218', 'ARG_222', 'GLU_292']	2.5
	DB00734	Risperidone	['LYS_444', 'TYR_452', 'VAL_455', 'ARG_222', 'ASN_295', 'ASP_296']	2.5
	DB00675	Tamoxifen	['GLU_292', 'LYS_444', 'PRO_447', 'ARG_218']	2.34375
	DB01039	Fenofibrate	['PRO_339', 'ASP_451', 'VAL_455', 'ARG_222', 'ARG_218', 'LYS_199']	2.25
	DB00495	Zidovudine	['PRO_447', 'TYR_452', 'ARG_222', 'HIS_440']	2.125
	DB00477	Chlorpromazine	['LYS_444', 'PRO_447', 'ASP_451']	2.0625
	DB05812	Abiraterone	['VAL_293', 'ASP_451', 'TYR_452', 'VAL_455', 'ASN_295', 'LYS_195']	1.78125
	DB01611	Hydroxychloroquine	['PRO_339', 'LYS_444', 'ASP_451', 'ASP_296']	1.65625
	DB00624	Testosterone	['PRO_447', 'ASP_451']	1.4375
	DB00860	Prednisolone	['PRO_421', 'VAL_424', 'ARG_521', 'LEU_529', 'ARG_186', 'GLN_522', 'LYS_525']	0.375
	DB01026	Ketoconazole	['VAL_424', 'LYS_525', 'LEU_529', 'ARG_186', 'LYS_190', 'ARG_521']	0.34375
	DB00544	Fluorouracil	['VAL_469', 'SER_470', 'VAL_473', 'THR_474']	0.125
II cluster	DB00808	Indapamide	['LYS_190', 'ALA_191', 'ALA_194', 'LYS_195', 'LYS_432', 'LYS_436', 'TYR_452', 'VAL_455', 'ASP_187']	2.45946
	DB00661	Verapamil	['LYS_190', 'ALA_191', 'LYS_195', 'LYS_432', 'TYR_452', 'VAL_455', 'ARG_218', 'LYS_436', 'GLN_459']	2.18919
	DB00584	Enalapril	GLU_184'; ASP_187; GLU_188', ALA_191', 'ALA_194', LYS_436, 'LYS_432', TYR_452', 'VAL_455', GLN_459	2.13514
	DB08496	(R)-warfarin	['ASP_187', 'ALA_194', 'LYS_195', 'LYS_432', 'LYS_436', 'VAL_455', 'TYR_452']	2
	DB00682	Warfarin	['ASP_187', 'ALA_194', 'LYS_195', 'LYS_432', 'LYS_436', 'VAL_455', 'TYR_452']	2
	DB00476	Duloxetine	['LYS_190', 'ALA_191', 'ALA_194', 'LYS_195', 'LYS_432', 'LYS_436', 'TYR_452']	2
	DB00749	Etodolac	['LYS_190', 'ALA_191', 'LYS_195', 'LYS_436', 'TYR_452', 'VAL_455']	1.75676
	DB00605	Sulindac	['ASP_187', 'ALA_191', 'ALA_194', 'LYS_195', 'TYR_452', 'VAL_455']	1.67568
	DB00278	Argatroban	LYS_195, ARG_218; ARG_222, 'GLU_292; LYS_436; LYS_444; TYR_452', 'VAL_455']	1.54054
	DB00459	Acitretin	['ALA_191', 'LYS_195', 'ARG_218', 'ARG_222', 'GLU_292', 'LYS_432', 'TYR_452']	1.51351
	DB01242	Clomipramine	['ASP_187', 'ALA_191', 'LYS_195', 'LYS_432', 'TYR_452']	1.48649
	DB01050	Ibuprofen	['ALA_191', 'ALA_194', 'LYS_432', 'LYS_436', 'TYR_452']	1.48649
	DB00162	Vitamin A	['ALA_191', 'LYS_195', 'LYS_436', 'TYR_452', 'ARG_222']	1.43243
	DB00818	Propofol	['LYS_190', 'ALA_194', 'LYS_195', 'TYR_452', 'VAL_455', 'VAL_456']	1.40541
	DB00321	Amitriptyline	['GLU_184', 'ASP_187', 'GLU_188', 'LYS_432', 'LYS_436', 'TYR_452']	1.32432
	DB00595	Oxytetracycline	['HIS_105', 'TYR_148', 'ARG_197', 'LYS_205', 'GLU_465']	0.459459
	DB00759	Tetracycline	['HIS_105', 'TYR_148', 'ARG_197', 'LYS_205', 'GLU_465']	0.459459
	DB00845	Clofazimine	['ARG_145', 'LYS_190', 'PRO_421', 'VAL_424', 'GLU_425', 'LYS_525', 'ARG_114']	0.432432
	DB01394	Colchicine	['ARG_222', 'LYS_436']	0.432432
	DB00421	Spironolactone	['LYS_190', 'GLU_425', 'GLN_522', 'LYS_525', 'ARG_521', 'ARG_114']	0.405405
	DB01212	Ceftriaxone	['HIS_105', 'ASP_108', 'ARG_197', 'GLN_204', 'LYS_205', 'LYS_466']	0.378378
	DB00783	Estradiol	['LYS_205', 'GLU_465', 'PRO_468', 'VAL_473', 'THR_474', 'VAL_469', 'SER_470']	0.351351
	DB00753	Isoflurane	['ASP_187', 'GLN_459']	0.297297
	DB00246	Ziprasidone	['TYR_148', 'GLN_204', 'GLU_465']	0.243243
III cluster	DB00784	Mefenamic acid	['ARG_117', 'PRO_118', 'TYR_140', 'GLU_141', 'LEU_182', 'ARG_145', 'ARG_186']	2.26087
	DB00695	Furosemide	['ARG_117', 'PRO_118', 'TYR_140', 'GLU_141', 'LEU_182', 'ARG_186']	1.95652
	DB01235	Levodopa	['ARG_117', 'TYR_140', 'GLU_141', 'TYR_161', 'ARG_145', 'ARG_186']	1.86957
	DB01275	Hydralazine	['ARG_117', 'PRO_118', 'TYR_140', 'GLU_141', 'ARG_144', 'ARG_145', 'LYS_137']	1.78261
	DB00788	Naproxen	['ARG_117', 'GLU_141', 'LEU_182', 'ARG_186', 'ARG_145']	1.73913
	DB00936	Salicylic acid	['ARG_117', 'PRO_118', 'TYR_140', 'GLU_141', 'ARG_145', 'ARG_144']	1.69565
	DB00165	Pyridoxine	['ARG_117', 'PRO_118', 'GLU_141', 'TYR_161', 'LEU_182', 'ARG_145']	1.6087
	DB00951	Isoniazid	['ARG_117', 'TYR_140', 'GLU_141', 'ARG_144', 'ARG_145', 'LYS_137']	1.52174
	DB00717	Norethisterone	['ARG_117', 'PRO_118', 'GLU_119', 'LEU_182', 'ARG_186']	1.3913
	DB00563	Methotrexate	['TYR_148', 'GLN_104', 'ARG_197', 'CYS_200', 'GLN_204', 'LYS_205', 'GLU_86', 'HIS_105']	1.21739
	DB00126	Ascorbic acid	['GLN_104', 'HIS_105', 'ARG_197', 'CYS_200', 'GLN_204', 'LYS_205']	0.826087
	DB01136	Carvedilol	['PHE_102', 'HIS_105', 'ASP_108', 'TYR_148', 'LYS_205', 'LYS_466', 'ASP_107', 'ARG_197']	0.782609
	DB01914	D-glucose	['GLN_104', 'HIS_105', 'TYR_148', 'GLN_204', 'LYS_205']	0.73913
IV cluster	DB00451	Levothyroxine	['ARG_145', 'GLU_425', 'ASN_109', 'GLN_459', 'HIS_146', 'ARG_114', 'LYS_525', 'ARG_186']
V cluster	DB01062	Oxybutynin	['LYS_195', 'LYS_199', 'TRP_214', 'ALA_215', 'LEU_219', 'PHE_223', 'LEU_238', 'ILE_290', 'GLU_292', 'GLU_294', 'ARG_218', 'ARG_257']	4.06
	DB00252	Phenytoin	['LYS_199', 'PHE_211', 'TRP_214', 'ALA_215', 'ARG_218', 'LEU_219', 'LEU_238', 'ALA_291', 'GLU_292', 'ARG_257', 'ILE_290']	4
	DB00571	Propranolol	['LYS_195', 'LYS_199', 'TRP_214', 'ALA_215', 'ARG_218', 'LEU_238', 'ALA_291', 'GLU_292', 'SER_192', 'GLN_196', 'HIS_242', 'ARG_257']	3.89
	DB01009	Ketoprofen	['TYR_150', 'LYS_195', 'LYS_199', 'TRP_214', 'ALA_215', 'ARG_218', 'LEU_219', 'LEU_238', 'GLU_292', 'ARG_257', 'HIS_288']	3.81
	DB01006	Letrozole	['LYS_199', 'PHE_211', 'TRP_214', 'ALA_215', 'ARG_218', 'LEU_238', 'ALA_291', 'GLU_292', 'SER_192', 'GLN_196', 'ARG_257', 'HIS_242']	3.78
	DB00712	Flurbiprofen	['TYR_150', 'GLU_153', 'LYS_199', 'TRP_214', 'ALA_215', 'ARG_218', 'LEU_219', 'LEU_238', 'ALA_291', 'GLU_292', 'LYS_195', 'HIS_288']	3.69
	DB01124	Tolbutamide	['LYS_195', 'LYS_199', 'PHE_211', 'TRP_214', 'ALA_215', 'LEU_238', 'ALA_291', 'GLN_196', 'HIS_242', 'ARG_257', 'GLU_292']	3.56
	DB00586	Diclofenac	['TRP_214', 'ALA_215', 'LEU_219', 'ARG_222', 'PHE_223', 'LEU_238', 'ILE_290', 'GLU_294', 'ARG_257', 'GLU_292', 'ARG_218']	3.56
	DB00289	Atomoxetine	['LYS_199', 'PHE_211', 'TRP_214', 'ALA_215', 'LEU_219', 'PHE_223', 'LEU_238', 'ILE_290', 'GLU_294', 'ARG_257', 'ARG_218']	3.38889
	DB00458	Imipramine	['LYS_199', 'PHE_211', 'TRP_214', 'ARG_218', 'LEU_219', 'ARG_222', 'PHE_223', 'LEU_238', 'ILE_290', 'GLU_292']	3.31
	DB00677	Isoflurophate	['LYS_199', 'PHE_211', 'ALA_215', 'ARG_218', 'LEU_219', 'LEU_238', 'GLU_292', 'ARG_257']	3.14
	DB01142	Doxepin	['LYS_199', 'TRP_214', 'LEU_219', 'ARG_222', 'PHE_223', 'LEU_238', 'ILE_290', 'ALA_291', 'GLU_292']	3
	DB00500	Tolmetin	['LYS_195', 'LYS_199', 'LEU_219', 'ALA_291', 'GLU_292', 'GLN_196', 'HIS_242', 'HIS_288', 'ARG_257']	2.89
	DB01016	Glyburide	['GLU_188', 'ARG_218', 'ALA_291', 'GLU_292', 'LYS_195', 'GLN_196', 'HIS_242', 'ARG_257', 'HIS_288']	2.5
	DB02709	Resveratrol	['TYR_150', 'GLU_153', 'ALA_215', 'ARG_218', 'LEU_238', 'ALA_291', 'GLU_292', 'SER_192', 'HIS_288']	2.33
	DB01197	Captopril	['LYS_199', 'LEU_219', 'LEU_238', 'GLU_292', 'ARG_257']	2.25
	DB00152	Thiamine	['LYS_195', 'LYS_199', 'LEU_219', 'ARG_218', 'ARG_222', 'ARG_257']	2.22
	DB00555	Lamotrigine	['LYS_199', 'TRP_214', 'GLU_153', 'ARG_257', 'HIS_242', 'ARG_218', 'ILE_290']	2.17
	DB00335	Atenolol	['LYS_199', 'LEU_219', 'ALA_291', 'GLU_292', 'GLN_196']	1.83
	DB00575	Clonidine	['LYS_195', 'GLU_292', 'ARG_257']	1.31
	DB00343	Diltiazem	['VAL_293', 'ARG_222', 'GLU_292', 'LYS_195', 'ASP_296', 'LYS_436']	1.19
	DB00545	Pyridostigmine	['LEU_219', 'ARG_257']	0.86
	DB00227	Lovastatin	['GLU_292', 'VAL_293', 'ARG_222']	0.83
	DB00603	Medroxyprogesterone acetate	['ASN_295', 'ARG_222', 'GLU_292']	0.81
	DB00787	Acyclovir	['ARG_222', 'ASP_296', 'PRO_339']	0.305556
	DB00619	Imatinib	['PHE_206', 'ALA_210', 'LEU_327', 'ARG_348', 'LYS_351', 'VAL_482', 'ARG_209']	0.19
	DB01159	Halothane	['ALA_254']	0.06
	DB01236	Sevoflurane	['ALA_254']	0.06
	DB00847	Cysteamine	['SER_287']	0.03
