# Supplementary material for: In Search for Low-Molecular-Weight Ligands of Human Serum Albumin That Affect Its Affinity for Monomeric Amyloid β Peptide
Source: Int J Mol Sci. 2024 May 2;25(9):4975. doi: 10.3390/ijms25094975 (PMC11084196; doi:10.3390/ijms25094975)
Supplement: Supplementary file 1 [file ijms-25-04975-s001.zip › Table_S1.xlsx]

## Sheet: Лист1
Drug ID	Drug name	Direct parent	Drug kingdom	Drug superclass	Drug class	CAS number	Average mass	BBB probability	Water solubility (calculated)	Water solubility (experimental)		Maximum plasma/serum concentration (Cmax)		Number of articles related to the ligand in Alzforum
							Da		mg/mL	mg/mL	Source (in DOI, PMID or direct link format)	µg/mL	Source Source (in DOI, PMID or direct link format)
DB00459	Acitretin	Retinoids	Organic compounds	Lipids and lipid-like molecules	Prenol lipids	55079-83-9	326.4293	0.5841	0.000478	7.29e-05	PMID: 20858539	0.148	PMID: 1828811	12
DB08496	(R)-warfarin	4-hydroxycoumarins	Organic compounds	Phenylpropanoids and polyketides	Coumarins and derivatives	40281-89-8	308.3279	0.9124	0.0472	0.017	https://go.drugbank.com/drugs/DB00682	6.38	PMID: 24023446	139717
DB05812	Abiraterone	Androgens and derivatives	Organic compounds	Lipids and lipid-like molecules	Steroids and steroid derivatives	154229-19-3	349.509	0.98	0.00305	<5.8E-4	10.1021/acs.jced.8b00566	0.0104	PMID: 23020788	2
DB00787	Acyclovir	Hypoxanthines	Organic compounds	Organoheterocyclic compounds	Imidazopyrimidines	59277-89-3	225.2046		9.08	1.41	https://go.drugbank.com/drugs/DB00787	6.075	10.1128/aac.47.8.2438-2441.2003	14
DB00321	Amitriptyline	Dibenzocycloheptenes	Organic compounds	Benzenoids	Dibenzocycloheptenes	50-48-6	277.4033	0.9512	0.0045	0.0097	PMID: 2766010	0.125	PMID: 74566	5
DB00415	Ampicillin	Penicillins	Organic compounds	Organoheterocyclic compounds	Lactams	69-53-4	349.405	0.9961	0.605	10.1	PMID: 2766010	5.2	10.2165/00003495-200161040-00005	4
DB00278	Argatroban	Dipeptides	Organic compounds	Organic acids and derivatives	Carboxylic acids and derivatives	74863-84-6	508.64	0.8933	0.168	0.8-0.9	https://patents.google.com/patent/CN105367622A/en	8	10.1177/0300060517714	2
DB00126	Ascorbic acid	Butenolides	Organic compounds	Organoheterocyclic compounds	Dihydrofurans	50-81-7	176.1241	0.8532	245	400	https://go.drugbank.com/drugs/DB00126	0.1	10.1007/BF03188723	201
DB00335	Atenolol	Phenylacetamides	Organic compounds	Benzenoids	Benzene and substituted derivatives	29122-68-7	266.3361	0.9505	0.429	19.89	10.1021/mp070039b	1	10.1002/dta.1370	4
DB00289	Atomoxetine	Phenol ethers	Organic compounds	Benzenoids	Phenol ethers	83015-26-3	255.3547	0.964	0.0039	27.8	US Pharm. 2021;46(5):60-CV3.	0.002	PMID: 4378115	6
DB01222	Budesonide	21-hydroxysteroids	Organic compounds	Lipids and lipid-like molecules	Steroids and steroid derivatives	51333-22-3	430.5339	0.9533	0.0457	0.0279847	10.1021/je900376r	1	10.3109/03602538409041080	2
DB01197	Captopril	Proline and derivatives	Organic compounds	Organic acids and derivatives	Carboxylic acids and derivatives	62571-86-2	217.285	0.6467	4.52	160	10.1016/S0168-3659(99)00286-2	0.04	10.1016/j.amjcard.2006.07.014	18
DB01136	Carvedilol	Carbazoles	Organic compounds	Organoheterocyclic compounds	Indoles and derivatives	72956-09-3	406.4742	0.6814	0.00444	0.02	10.1208/s12249-015-0365-2	15	PMID: 6275779	16
DB01212	Ceftriaxone	Cephalosporins	Organic compounds	Organoheterocyclic compounds	Lactams	73384-59-5	554.58	0.9748	0.105	>400	10.1016/j.jct.2003.10.006	0.00464	PMID: 30873854	22
DB00608	Chloroquine	4-aminoquinolines	Organic compounds	Organoheterocyclic compounds	Quinolines and derivatives	54-05-7	319.872	0.7421	0.0175	-		0.0498	PMID: 22074958	77
DB00477	Chlorpromazine	Phenothiazines	Organic compounds	Organoheterocyclic compounds	Benzothiazines	50-53-3	318.864	0.9795	0.00417	0.00255	PMID: 2766010	0.145	PMID: 15525560	13
DB00845	Clofazimine	Phenazines and derivatives	Organic compounds	Organoheterocyclic compounds	Diazanaphthalenes	2030-63-9	473.396	0.7616	0.00151	0.000225	https://go.drugbank.com/drugs/DB00845	0.001824	PMID: 8126313	2
DB01242	Clomipramine	Dibenzazepines	Organic compounds	Organoheterocyclic compounds	Benzazepines	303-49-1	314.852	0.9793	0.0144	0.000294	https://go.drugbank.com/drugs/DB01242	0.004	10.1002/cpt1977215593	6
DB00575	Clonidine	Dichlorobenzenes	Organic compounds	Benzenoids	Benzene and substituted derivatives	4205-90-7	230.094	0.9402	0.48	-		0.0294	PMID: 5444299	20
DB01394	Colchicine	Tropones	Organic compounds	Hydrocarbon derivatives	Tropones	64-86-8	399.437	0.7865	0.0276	10	PMID: 64-86-8	4.312	10.1016/0003-2697(88)90332-6	61
DB01234	Dexamethasone	21-hydroxysteroids	Organic compounds	Lipids and lipid-like molecules	Steroids and steroid derivatives	50-02-2	392.4611	0.9781	0.0505	0.089	PMID: 2766010	0.00164	PMID: 2294980	80
DB01914	D-glucose	Hexoses	Organic compounds	Organic oxygen compounds	Organooxygen compounds	50-99-7	180.1559	0.5569	261	500	10.1021/je700177n	1000	10.2337/diab.31.8.683	3465
DB00586	Diclofenac	Dichlorobenzenes	Organic compounds	Benzenoids	Benzene and substituted derivatives	15307-86-5	296.149	0.9541	0.00447	1100	10.1002/jps.2600750106	0.5	10.1111/j.1365-2125.2005.02226.x	22
DB00343	Diltiazem	Benzothiazepines	Organic compounds	Organoheterocyclic compounds	Benzothiazepines	42399-41-7	414.518	0.506	0.0168	0.465	10.1021/ci0102822	0.1	10.2165/00003088-199222030-00006	9
DB01142	Doxepin	Dibenzoxepines	Organic compounds	Organoheterocyclic compounds	Benzoxepines	1668-19-5	279.3761	0.9381	0.0319	0.0316	https://go.drugbank.com/drugs/DB01142	0.015	10.1007/s00702-011-0613-x	2
DB00997	Doxorubicin	Anthracyclines	Organic compounds	Phenylpropanoids and polyketides	Anthracyclines	23214-92-8	543.5193	0.9951	1.18	10	L45250	0.00623	USA - 749706	19
DB00476	Duloxetine	Naphthalenes	Organic compounds	Benzenoids	Naphthalenes	116539-59-4	297.415	0.9804	0.00296	-	-	0.11	PMID: 21366359	5
DB00625	Efavirenz	Benzoxazines	Organic compounds	Organoheterocyclic compounds	Benzoxazines	154598-52-4	315.675	0.9182	0.00855	<0.010	Physicians Desk Reference 67th ed. PDR Network, LLC, Montvale, NJ. p. 2646 (2013)	1.6	PMID: 19371316	13
DB00584	Enalapril	Dipeptides	Organic compounds	Organic acids and derivatives	Carboxylic acids and derivatives	75847-73-3	376.4467	0.9659	0.213	16.4	https://go.drugbank.com/drugs/DB00584	0.045	10.2165/00003495-198500301-00004	11
DB00783	Estradiol	Estrogens and derivatives	Organic compounds	Lipids and lipid-like molecules	Steroids and steroid derivatives	50-28-2	272.382	0.8917	0.0213	0.0036	PMID: 2766010	8e-05	10.1210/jcem-52-5-868	465
DB00749	Etodolac	Indolyl carboxylic acids and derivatives	Organic compounds	Organoheterocyclic compounds	Indoles and derivatives	41340-25-4	287.3535	0.9065	0.0392	0.016	https://go.drugbank.com/drugs/DB00749	19.49	PMID: 28093968	5
DB01039	Fenofibrate	Benzophenones	Organic compounds	Benzenoids	Benzene and substituted derivatives	49562-28-9	360.831	0.9334	0.000707	<100	10.2147/IJN.S97496	0.0089	PMID: 7398737	12
DB00544	Fluorouracil	Halopyrimidines	Organic compounds	Organoheterocyclic compounds	Diazines	51-21-8	130.0772	0.9791	5.86	11.1	10.1016/0378-5173(85)90143-7	55.4	PMID: 15177306	4
DB00712	Flurbiprofen	Biphenyls and derivatives	Organic compounds	Benzenoids	Benzene and substituted derivatives	5104-49-4	244.2609	0.9824	0.0249	0.01	10.1021/ci0102822	15	10.1016/0002-9343(86)90104-X	103
DB00695	Furosemide	Aminobenzenesulfonamides	Organic compounds	Benzenoids	Benzene and substituted derivatives	54-31-9	330.744	0.8833	0.118	0.0713	https://go.drugbank.com/drugs/DB00695	2.2	10.1002/cpt1974152178	5
DB01016	Glyburide	Benzenesulfonamides	Organic compounds	Benzenoids	Benzene and substituted derivatives	10238-21-8	494.004	0.6707	0.00206	0.0193	10.1016/j.addr.2007.05.008	0.2	PMID: 7988301	7
DB01159	Halothane	Organofluorides	Organic compounds	Organohalogen compounds	Organofluorides	151-67-7	197.382	0.9895	3.81	4.07	10.1063/1.556039	1.87	10.1111/j.1399-6576.1970.tb00754.x	17
DB01275	Hydralazine	Phthalazines	Organic compounds	Organoheterocyclic compounds	Diazanaphthalenes	86-54-4	160.1759	0.9487	2.61	2	10.1016/j.molstruc.2023.136075	0.75	10.1002/cpt1972133420	6
DB00999	Hydrochlorothiazide	1,2,4-benzothiadiazine-1,1-dioxides	Organic compounds	Organoheterocyclic compounds	Thiadiazines	58-93-5	297.739	0.9659	2.24	0.772	PMID: 2766010	0.0688	PMID: 17560749	4
DB01611	Hydroxychloroquine	4-aminoquinolines	Organic compounds	Organoheterocyclic compounds	Quinolines and derivatives	118-42-3	335.872	0.5602	0.0261	-		0.0503	PMID: 5213818	16
DB01050	Ibuprofen	Phenylpropanoic acids	Organic compounds	Phenylpropanoids and polyketides	Phenylpropanoic acids	15687-27-1	206.2808	0.9619	0.0684	0.021	PMID: 2766010	550	PMID: 29233194	169
DB00619	Imatinib	Benzanilides	Organic compounds	Benzenoids	Benzene and substituted derivatives	152459-95-5	493.6027	0.7624	0.0146	0.05	10.2165/00003088-200544090-00001	1.2	10.2165/00003088-200544090-00001	17
DB00458	Imipramine	Dibenzazepines	Organic compounds	Organoheterocyclic compounds	Benzazepines	50-49-7	280.4073	0.9865	0.0664	0.0182	10.1016/0043-1354(96)00306-5	0.045	10.1002/cpt1976193318	15
DB00808	Indapamide	Benzenesulfonamides	Organic compounds	Benzenoids	Benzene and substituted derivatives	26807-65-8	365.835	0.8868	0.0342	-		0.019	PMID: 30345148	3
DB00328	Indomethacin	Benzoylindoles	Organic compounds	Organoheterocyclic compounds	Indoles and derivatives	53-86-1	357.788	0.9381	0.0024	0.000937	PMID: 2766010	3.7	PMID: 4090993	88
DB00753	Isoflurane	Organofluorides	Organic compounds	Organohalogen compounds	Organofluorides	26675-46-7	184.492	0.994	3.56	4.47	PMID: 2766010	-		74
DB00677	Isoflurophate	Phosphate esters	Organic compounds	Organic acids and derivatives	Organic phosphoric acids and derivatives	55-91-4	184.1457	0.9803	6.78	15.4	PMID: 1128712	-		3
DB00951	Isoniazid	Pyridinecarboxylic acids and derivatives	Organic compounds	Organoheterocyclic compounds	Pyridines and derivatives	54-85-3	137.1393	0.9895	34.9	140	https://go.drugbank.com/drugs/DB00951	2	10.1111/j.1365-2125.1988.tb03349.x	6
DB01026	Ketoconazole	Phenylpiperazines	Organic compounds	Organoheterocyclic compounds	Diazinanes	65277-42-1	531.431	0.6704	0.00931	0.017	PMID: 27164996	5.04	PMID: 3767339	8
DB01009	Ketoprofen	Benzophenones	Organic compounds	Benzenoids	Benzene and substituted derivatives	22071-15-4	254.2806	0.9382	0.0213	0.118805	10.1021/ci0102822	3	10.1002/jps.2600770113	7
DB00555	Lamotrigine	Dichlorobenzenes	Organic compounds	Benzenoids	Benzene and substituted derivatives	84057-84-1	256.091	0.9382	0.488	0.17	10.1021/cg901010v	7.2	10.1212/01.WNL.0000076485.09353.7A	27
DB01006	Letrozole	Diphenylmethanes	Organic compounds	Benzenoids	Benzene and substituted derivatives	112809-51-5	285.3027	0.9737	0.0799	0.0796489	10.1016/j.jddst.2021.102949	0.107	10.1007/s00216-010-4075-z	4
DB01235	Levodopa	Tyrosine and derivatives	Organic compounds	Organic acids and derivatives	Carboxylic acids and derivatives	59-92-7	197.1879	0.9264	3.3	< 5	10.1111/j.1600-0404.1998.tb00633.x	1.6	10.1007/s00415-010-5728-8	135
DB00451	Levothyroxine	Phenylalanine and derivatives	Organic compounds	Organic acids and derivatives	Carboxylic acids and derivatives	51-48-9	776.87	0.6886	0.00898	0.281838	10.3390/ijms24108822	0.1	10.1007/BF03191122	5
DB00678	Losartan	Biphenyls and derivatives	Organic compounds	Benzenoids	Benzene and substituted derivatives	114798-26-4	422.911	0.7812	0.0047	< 1	PMID: 3824	0.349	PMID: 23781473	27
DB00227	Lovastatin	Delta valerolactones	Organic compounds	Organoheterocyclic compounds	Lactones	75330-75-5	404.5396	0.9287	0.0243	0.0004	https://go.drugbank.com/drugs/DB00227	0.005	10.1016/S0009-9236(96)90167-8	76
DB00603	Medroxyprogesterone acetate	Gluco/mineralocorticoids, progestogins and derivatives	Organic compounds	Lipids and lipid-like molecules	Steroids and steroid derivatives	71-58-9	386.5244	0.9617	0.00221	3.87	https://go.drugbank.com/drugs/DB00603	0.0131	10.1016/0731-7085(83)80022-3	20
DB00784	Mefenamic acid	Aminobenzoic acids	Organic compounds	Benzenoids	Benzene and substituted derivatives	61-68-7	241.2851	0.762	0.0137	0.02	https://go.drugbank.com/drugs/DB00784	5	10.1016/0378-4347(94)00116-2	5
DB00814	Meloxicam	Benzothiazines	Organic compounds	Organoheterocyclic compounds	Benzothiazines	71125-38-7	351.401	0.9811	0.154	0.0228	PMID: 0.1002/jctb.1525	1.45	PMID: 17921074	9
DB00563	Methotrexate	Glutamic acid and derivatives	Organic compounds	Organic acids and derivatives	Carboxylic acids and derivatives	59-05-2	454.4393	0.9467	0.0819	0.067	10.1208/s12249-019-1462-4	2	10.1002/jps.2600600803	16
DB00959	Methylprednisolone	21-hydroxysteroids	Organic compounds	Lipids and lipid-like molecules	Steroids and steroid derivatives	83-43-2	374.4706	0.9484	0.109	0.12	PMID: 2766010	0.411	10.1016/j.ajps.2015.06.005	9
DB00264	Metoprolol	Tyrosols and derivatives	Organic compounds	Benzenoids	Phenols	51384-51-1	267.3639	0.8426	0.402	50	https://www.sigmaaldrich.com/deepweb/assets/sigmaaldrich/product/documents/384/996/m5391pis.pdf	0.115	PMID: 24018320	4
DB01110	Miconazole	Benzylethers	Organic compounds	Benzenoids	Benzene and substituted derivatives	22916-47-8	416.129	0.9823	0.000763	0.00016	10.1016/S0099-5428(05)32001-6	0.206	PMID: 8930770	5
DB00788	Naproxen	Naphthalenes	Organic compounds	Benzenoids	Naphthalenes	22204-53-1	230.2592	0.6881	0.0511	0.0159	https://go.drugbank.com/drugs/DB00788	20	10.3109/03009747309097093	80
DB00717	Norethisterone	Estrogens and derivatives	Organic compounds	Lipids and lipid-like molecules	Steroids and steroid derivatives	68-22-4	298.4192	0.9413	0.00668			0.0003	0010-7824(78)90067-7	2
DB00540	Nortriptyline	Dibenzocycloheptenes	Organic compounds	Benzenoids	Dibenzocycloheptenes	72-69-5	263.3767	0.9478	0.000874	0.00087	HMDB0014680	0.175	10.1136/pgmj.50.583.282	2
DB00776	Oxcarbazepine	Dibenzazepines	Organic compounds	Organoheterocyclic compounds	Benzazepines	28721-07-5	252.268	0.9975	0.16	0.084	10.1016/j.molliq.2021.116792	23	PMID: 12567163	5
DB01062	Oxybutynin	Benzene and substituted derivatives	Organic compounds	Benzenoids	Benzene and substituted derivatives	5633-20-5	357.4864	0.9418	0.01	50	https://go.drugbank.com/drugs/DB01062			3
DB00595	Oxytetracycline	Tetracyclines	Organic compounds	Phenylpropanoids and polyketides	Tetracyclines	389139-89-3	556.66		1.4	0.313	PMID: 2766010	134.1	PMID: 8888537	2
DB00252	Phenytoin	Phenylhydantoins	Organic compounds	Organoheterocyclic compounds	Azolidines	57-41-0	252.268	0.976	0.0711	0.019	10.1021/ci0102822	20	10.1186/1472-6947-12-7	16
DB00554	Piroxicam	Benzothiazines	Organic compounds	Organoheterocyclic compounds	Benzothiazines	36322-90-4	331.346	0.9659	0.143	0.023	PMID: 2766010	0.417	PMID: 27223141	3
DB08860	Pitavastatin	Phenylquinolines	Organic compounds	Organoheterocyclic compounds	Quinolines and derivatives	147511-69-1	421.4608	0.9296	0.00394	-	-	0.0515	10.1016/j.ajps.2014.07.002	12
DB00860	Prednisolone	21-hydroxysteroids	Organic compounds	Lipids and lipid-like molecules	Steroids and steroid derivatives	50-24-8	360.444	0.9383	0.239	0.223	PMID: 2766010	0.404	PMID: 31425446	7
DB00635	Prednisone	21-hydroxysteroids	Organic compounds	Lipids and lipid-like molecules	Steroids and steroid derivatives	53-03-2	358.4281	0.9383	0.111	0.133	*10.1590/s2175-97902017000400088	0.91	PMID: 1133681	16
DB01032	Probenecid	Benzenesulfonamides	Organic compounds	Benzenoids	Benzene and substituted derivatives	57-66-9	285.359	0.5486	0.425	0.0271	https://go.drugbank.com/drugs/DB01032	69.6	PMID: 7175716	9
DB00818	Propofol	Cumenes	Organic compounds	Benzenoids	Benzene and substituted derivatives	2078-54-8	178.2707	0.9381	0.158	0.15	10.1016/0378-5173(96)04595-4	6	PMID: 10195548	27
DB00571	Propranolol	Naphthalenes	Organic compounds	Benzenoids	Naphthalenes	525-66-6	259.3434	0.9031	0.0794	0.0617	10.1021/ci0102822	0.1	10.1002/bdd.2510070605	24
DB00545	Pyridostigmine	N-methylpyridinium compounds	Organic compounds	Organoheterocyclic compounds	Pyridines and derivatives	155-97-5	181.2117	0.9818	1.04	100	https://go.drugbank.com/drugs/DB00545	0.055	PMID: 837637	12
DB00165	Pyridoxine	Pyridoxines	Organic compounds	Organoheterocyclic compounds	Pyridines and derivatives	65-23-6	169.1778	0.6889	16.1	182	10.1016/j.jct.2015.09.026	0.02056	10.1016/j.semcdb.2011.05.003	20
DB04216	Quercetin	Flavonols	Organic compounds	Phenylpropanoids and polyketides	Flavonoids	117-39-5	302.2357	0.5711	0.261	0.01	PMID: 21093559	0.13	10.1093/jn/138.9.1615	263
DB02709	Resveratrol	Stilbenes	Organic compounds	Phenylpropanoids and polyketides	Stilbenes	501-36-0	228.2433	0.59	0.0688	0.05	10.3109/03639045.2014.958753	0.071	PMID: 26889234	381
DB00734	Risperidone	Pyridopyrimidines	Organic compounds	Organoheterocyclic compounds	Pyridopyrimidines	106266-06-2	410.4845	0.9925	0.171	0.04474	*106266-06-2	0.13	PMID: 15565299	165
DB00412	Rosiglitazone	Phenol ethers	Organic compounds	Benzenoids	Phenol ethers	122320-73-4	357.427	0.8994	0.038	0.005	PMID: 24616749	0.6	10.1016/B978-008055232-3.62558-9	90
DB01098	Rosuvastatin	Phenylpyrimidines	Organic compounds	Organoheterocyclic compounds	Diazines	287714-41-4	481.538	0.6815	0.0886	0.427	PMID: 9722314	0.00606	PMID: 14693307	12
DB00936	Salicylic acid	Salicylic acids	Organic compounds	Benzenoids	Benzene and substituted derivatives	69-72-7	138.1207	0.6165	11.3	1.892	10.1021/je060134d	20	10.1016/j.jpba.2022.114961	28
DB01236	Sevoflurane	Dialkyl ethers	Organic compounds	Organic oxygen compounds	Organooxygen compounds	28523-86-6	200.0548	0.9941	1.48	-		50	10.1093/bja/aet018	27
DB00421	Spironolactone	Spironolactones and derivatives	Organic compounds	Lipids and lipid-like molecules	Steroids and steroid derivatives	52-01-7	416.573	0.932	0.00198	0.022	10.1021/jm0303251	0.038	10.5562/cca1761	3
DB00605	Sulindac	Indenes and isoindenes	Organic compounds	Benzenoids	Indenes and isoindenes	38194-50-2	356.411	0.8325	0.0251	3	10.1136/oem.54.4.288	0.00528923	PMID: 9195115	42
DB00675	Tamoxifen	Stilbenes	Organic compounds	Phenylpropanoids and polyketides	Stilbenes	10540-29-1	371.5146	0.5838	0.00102	0.0003	PMID: 6360632	0.245	PMID: 29245979	48
DB00624	Testosterone	Androgens and derivatives	Organic compounds	Lipids and lipid-like molecules	Steroids and steroid derivatives	58-22-0	288.4244	0.973	0.0333	0.0234	PMID: 2766010	0.01008	PMID: 19011286	206
DB00759	Tetracycline	Tetracyclines	Organic compounds	Phenylpropanoids and polyketides	Tetracyclines	60-54-8	444.4346	0.9841	1.33	0.231	PMID: 2766010	7.86	PMID: 31773505	82
DB00152	Thiamine	Thiamines	Organic compounds	Organoheterocyclic compounds	Diazines	70-16-6	265.355	0.933	0.0153	0.0574	10.15255/CABEQ.2014.2129	0.0265	10.1007/BF00609694	66
DB01124	Tolbutamide	Benzenesulfonamides	Organic compounds	Benzenoids	Benzene and substituted derivatives	64-77-7	270.348	0.9321	0.202	0.109	10.3109/03639048809151892	130	10.1002/cpt19741661052	3
DB00500	Tolmetin	Aryl-phenylketones	Organic compounds	Organic oxygen compounds	Organooxygen compounds	26171-23-3	257.2845	0.8387	0.131	0.222	https://go.drugbank.com/drugs/DB00500	44	10.1007/BF00561061	2
DB00273	Topiramate	Dioxolopyrans	Organic compounds	Organoheterocyclic compounds	Dioxolopyrans	97240-79-4	339.362	0.9382	6.8	9.8	https://www.accessdata.fda.gov/drugsatfda_docs/label/2009/020505s038s039,020844s032s034lbl.pdf	0.06695	PMID: 11591899	9
DB00661	Verapamil	Phenylbutylamines	Organic compounds	Benzenoids	Benzene and substituted derivatives	52-53-9	454.6016	0.6323	0.00394	83	10.1016/S0099-5428(08)60228-2	0.1	10.1093/cvr/10.5.605	35
DB00162	Vitamin A	Retinoids	Organic compounds	Lipids and lipid-like molecules	Prenol lipids	68-26-8	286.4516	0.9665	0.00758	0.000671	https://go.drugbank.com/drugs/DB00162	beta-carotene 0.5 mcM	10.1093/jn/122.9.1792	1736
DB00682	Warfarin	4-hydroxycoumarins	Organic compounds	Phenylpropanoids and polyketides	Coumarins and derivatives	81-81-2	308.3279	0.9124	0.0472	0.017	https://go.drugbank.com/drugs/DB00682	0.7	10.1016/j.jpba.2006.03.019	18
DB00495	Zidovudine	Pyrimidine 2',3'-dideoxyribonucleosides	Organic compounds	Nucleosides, nucleotides, and analogues	Pyrimidine nucleosides	30516-87-1	267.2413	0.6224	16.3	28.9	10.1155/2008/125917	3.5	PMID: 27006900	2
DB00246	Ziprasidone	N-arylpiperazines	Organic compounds	Organoheterocyclic compounds	Diazinanes	146939-27-7	412.936	0.9759	0.00718	0.142	10.1016/j.jddst.2019.04.024	0.05	10.1046/j.1365-2125.2000.00157.x	7

## Sheet: Лист2
DB00661	Verapamil
DB00162	Vitamin A FA 3 4
DB00682	Warfarin Drug site 1 IIA
DB00246	Ziprasidone IB IIIA
DB00126	Ascorbic acid
DB01136	Carvedilol IIIA
DB01914	D-glucose
DB00695	Furosemide IIA IIIA drug site 1
DB01275	Hydralazine IB
DB00951	Isoniazid
DB01235	Levodopa
DB00784	Mefenamic acid IIIA
DB00563	Methotrexate
DB00788	Naproxen IB secondary IIA IIIA
DB00717	Norethisterone
DB00165	Pyridoxine
DB00936	Salicylic acid IIA, IB secondary
DB00451	Levothyroxine IIA
DB00335	Atenolol
DB00289	Atomoxetine
DB00787	Acyclovir
DB01197	Captopril
DB00575	Clonidine
DB00847	Cysteamine
DB00586	Diclofenac IIIA
DB00343	Diltiazem
DB01142	Doxepin
DB00712	Flurbiprofen IIIA
DB01016	Glyburide IB
DB01159	Halothane IIIA
DB00619	Imatinib
DB00458	Imipramine
DB00677	Isoflurophate
DB01009	Ketoprofen IB
DB00555	Lamotrigine
DB01006	Letrozole
DB00227	Lovastatin IIA
DB00603	Medroxyprogesterone acetate
DB01062	Oxybutynin
DB00252	Phenytoin IIA
DB00571	Propranolol
DB00545	Pyridostigmine
DB02709	Resveratrol
DB01236	Sevoflurane
DB00152	Thiamine
DB01124	Tolbutamide IB IIA IIIA
DB00500	Tolmetin IB IIIA
